# Supplementary material for: Artificial Intelligence Algorithms for Analysis of Geographic Atrophy: A Review and Evaluation
Source: Transl Vis Sci Technol. 2020 Oct 26;9(2):57. doi: 10.1167/tvst.9.2.57 (PMC7594588; doi:10.1167/tvst.9.2.57)
Supplement: Supplement 1 [file tvst-9-2-57_s001.xlsx]

## Sheet: Data
First Author	Publication Year	Study Objective	Retinal Image Modality	Total Sample Size	Artificial Intelligence Algorithms Used	Human Grader Comparison	Number of graders	Study Outcomes	References
Deckert	2005	GA Segmentation	FAF	40 eyes	A region-growing algorithm was used for GA area segmentation. An optional algorithm was available to detect and whitewash vascular structures, which, due to the similarity in intensity/color, could interfere with GA segmentation. Number of detected vessels depended on user input, including vessel diameter, length, and cross-linking. Illumination of shadowy areas could be used for images of low qu…	No	N/A	The proposed method (referred to in the text as Method C) was compared to two commonly used procedures: Method A involved the Heidelberg Eye Explorer, which is a mouse-drive cursor annotation tool software (Heidelberg Engineering GmbH, Germany); and Method B, which involved exporting images from the Heidelberg Eye Explorer as a bitmap file, manually painting vascular structures in Microsoft Paint…	Deckert, A., et al. (2005). Automated analysis of digital fundus autofluorescence images of geographic atrophy in advanced age-related macular degeneration using confocal scanning laser ophthalmoscopy (cslo). BMC Ophthalmol.
Lee	2008	GA Segmentation	FAF	100 images	Interactive segmentation of GA using the watershed transform (WT) algorithm. The proposed method computed non-linear gradient approximations using generalized Sobel kernels to deal with varying noise levels and multi-scale edges. To compensate for the over-segmentation problem with WT segmentation, the proposed method could be guided by an expert through interactive marker placement; the physicia…	No	N/A	Quantitative evaluation experiments on 100 FAF images showed a mean sensitivity/specificity of 98.3/97.7% for the watershed transform and a mean sensitivity/specificity of 88.2/96.6% for the random walker algorithm.	Lee, N., et al. (2008). Interactive segmentation for geographic atrophy in retinal fundus images. 2008(42), Conf Rec Asilomar Conf Signals Syst Comput.
Devisetti	2011	GA Segmentation	FAF and IR	N/A	Manually segmented optic nerve, and used Zana & Klein et al. (2001) method to segment and mask out vessels. Used brute-force method for image registration based on the vessel segmentation of both image modalities. Normalized correlation was used to measure image registration. A supervised learning approach, in which an ophthalmologists indicated areas of geographic atrophy. Feature extraction inc…	No	N/A	Segmentation achieved a performance level of 82.5% sensitivity and 92.9% specificity on a per-pixel basis using hold-one-out validation testing. Training time was slow, requiring an hour per image.	Devisetti, K., et al. (2011). Geographic atrophy segmentation in infrared and autofluorescent retina images using supervised learning. Conf Proc IEEE Eng Med Biol Soc.
Chen	2013	GA Segmentation	SD-OCT and FAF	Dataset 1: 55 longitudinal SD-OCT cube scans from 12 eyes of 8 patients. Dataset 2: 56 SD-OCT cube scans from 56 eyes of 56 patients. Also had corresponding FAF images.	Each B-scan's RPE layer was segmented automatically and a sub-volume of the retina in the SD-OCT cube was extracted. An en face GA projection image was then generated from the SD-OCT image sub-volume using the restricted summed-voxel projection method (RSVP). An affine transformation was determined through the manual registration of the retinal blood vessels observed in image pairs, and was used …	Yes	Dataset 1: 2 graders Dataset 2: 1 grader (FAF images)	The proposed algorithm was compared to both human manual graders as well as the Carl Zeiss Meditec proprietary software (Cirrus version 6.0). Proposed method vs. manual annotations in SD-OCT scans: The mean overlap ratios was 72.60 ± 15.35 %, the absolute area difference was 27.17 ± 22.06 % and correlation coefficient was 0.970. Proposed method vs. manual annotations in FAF images: The mean overl…	Chen, Q., et al. (2013). Semi-automatic geographic atrophy segmentation for SD-OCT images. Biomed Opt Express.
Hu	2013	GA Segmentation	SD-OCT and FAF	20 subjects, with one eye randomly chosen for segmentation analysis	Three retinal surfaces of internal limiting membrane (ILM), RPE/BM complex, and the choroid–sclera junction were first segmented in the volumetric SD-OCT images using a double-surface graph search scheme. An partial OCT projection image was created based on the slab layer between the RPE/BM complex and the choroid–sclera junction, that is, the choroid to enhance contrast for detection of the GA r…	Yes	2	The mean dice similarity coefficients was 0.87 ± 0.09 in partial OCT projection images and 0.89 ± 0.07 in registered FAF images. The area correlations between the algorithm and manual annotations were 0.93 (P < 0.001) in partial OCT projection images and 0.99 (P < 0.001) in FAF images. The mean dice similarity coefficients between the algorithm-defined GA regions in the partial OCT projection and…	Hu, Z., et al. (2013). Segmentation of the geographic atrophy in spectral-domain optical coherence tomography and fundus autofluorescence images. Invest Ophthalmol Vis Sci.
Hu†‡	2014	GA Segmentation	FAF	16 images from 16 patients	Supervised pixel classification approach for GA segmentation. Image features included: region wise intensity (mean and variance) measures, gray level co-occurrence matrix measures (angular second moment, entropy, and inverse difference moment), and Gaussian filter banks. k-nearest-neighbor (k-NN) pixel classifier is applied to obtain a GA probability map, representing the likelihood that the imag…	Yes	N/A	The mean Dice similarity coefficients between algorithm and manual annotations were 0.84 ± 0.06 for one test and 0.83 ± 0.07 for the other test. The area correlations between them are 0.99 (P < 0.05) and 0.94 (P < 0.05) respectively.	Hu, Z., et al. (2014). Supervised pixel classification for segmenting geographic atrophy in fundus autofluorescence images. SPIE Medical Imaging, San Diego, CA, 24th March 2014.
Ramsey	2014	GA Segmentation	CFP and FAF	Ten patients, each with an average of three image pairs, taken at baseline, Year 1 and Year 2	Image registration and alignment of longitudinal data sets of paired images for each patient was undertaken with i2kAlign Retina (DualAlign LLC). The program locates common structures in images, and ignores regions that vary. It can be used for both longitudinal image registration as well as registration of multiple image modalities. As blood vessels could interfere with GA edge detection, blood …	Yes	1	The Fuzzy c-Means segmentation method showed good agreement with an expert grader for FAF images, achieving a performance level of 94 ± 5% Sensitivity and 98 ± 2% Specificity on a per-pixel basis for the detection of GA area, but performed less well on CFP with a sensitivity of 47 ± 26% and specificity of 98 ± 2%. The segmentation algorithm identified 75 ± 16% of the GA border correctly in FAF co…	Ramsey, D. J., et al. (2014). Automated image alignment and segmentation to follow progression of geographic atrophy in age-related macular degeneration. Retina.
Feeny	2015	GA Segmentation	CFP	Subset of 143 color fundus images from 55 unique eyes in the AREDS database	Supervised machine learning approach to segment the images into GA regions and not-GA regions (i.e., a two-class classification). To reduce processing time, region of interest was resized to 256x256 pixels, which is the smallest resized area amongst all GA-AI publications. CFP were converted from RGB to Lab and YCbCr color spaces. Used 52 element feature vectors to train machine learning classifi…	No	N/A	Positive predictive value: 0.82 ± 0.19, Negative predictive value: 0.95 ± 0.07, Dice coefficient: 0.68 ± 0.25 for all 143 images, Sensitivity: 0.65 ± 0.26 for all 143 images, and Specificity: 0.99 ± 0.02 for all 143 images. Dice coefficient, sensitivity, and PPV values have large standard deviations, indicating variability in classification performance.	Feeny, A. K., et al. (2015). Automated segmentation of geographic atrophy of the retinal epithelium via random forests in AREDS color fundus images. Comput Biol Med.
Hu	2015	GA Segmentation	FAF	16 subjects, with one eye randomly chosen to perform supervised classification. 16 images were randomly selected	A supervised pixel classification algorithm using a k-nearest-neighbor (k-NN) pixel classifier was used to identify GA lesions from the image features, including region-wise intensity measures, gray-level co-occurrence matrix measures, and Gaussian filter banks. Each pixel was classified as GA or non-GA by a majority vote of its k (k = 31) neighbors. Eight-fold cross-validation was applied.	Yes	1	The mean overlap ratio, area correlation (Pearson’s r), accuracy, true positive rate (sensitivity), specificity, positive predictive value, and false discovery rate between the algorithm- and manually defined GA regions were 0.72 ± 0.03, 0.98 ± 0.02, 0.94 ± 0.00, 0.87 ± 0.01, 0.96 ± 0.01, 0.80 ± 0.04, and 0.20 ± 0.04, respectively.	Hu, Z., et al. (2015). Automated segmentation of geographic atrophy in fundus autofluorescence images using supervised pixel classification. J Med Imaging.
Niu	2016	GA Segmentation	SD-OCT and FAF	Dataset 1: 55 SD-OCT cube scans from 12 eyes in 8 patients. Dataset 2: 56 SD-OCT cube scans from 56 eyes in 56 patients. Also had corresponding FAF images.	The Chan-Vese model via local similarity factor (CVLSF) was used to segment GA-affected regions. Automatic initialization, which included an interactive threshold segmentation, was used to refine candidate regions based on an intensity profile set. The method was suggested to have a reduced sensitivity to noise. The overall pipeline included the following steps: the axial location of the layered …	Yes	Dataset 1: 2 graders Dataset 2: Corresponding FAF images had manual outlines available.	The performance of both the proposed algorithm and the algorithm developed by Chen et al. (2013) (referred to as "QC" and used the same dataset) were evaluated. The segmentations results from the proposed algorithm, QC's method, and the commercial software (available in Cirrus OCT devices) were quantitatively compared to that of the human graders' manual segmentations (i.e., the gold standard). P…	Niu, S., et al. (2016). Automated geographic atrophy segmentation for SD-OCT images using region-based C-V model via local similarity factor. Biomed Opt Express.
Niu	2016	GA Segmentation and Prediction	SD-OCT	118 SD-OCT scans from 38 eyes in 29 patients	The axial location of the layered structure within the SD-OCT scans were estimated using a pixel-by-pixel segmentation process which relies on image intensity and gradient properties in an iterative filtering process. This process identified the different locations of the retinal boundaries. From these segmentations, topographic projections were generated using the restricted summed voxel project…	No	N/A	Dice coefficient for three test scenarios, including current GA region: 0.81±0.12, 0.84±0.10, and 0.87±0.06. Dice coefficient for three test scenarios, excluding current GA region: 0.72±0.18, 0.74±0.17, and 0.72±0.22. Sensitivity: 0.81±0.16, 0.86±0.13, and 0.90±0.09. Specificity: 0.97±0.02, 0.96±0.04, and 0.95±0.05. Positive predictive value: 0.83±0.12, 0.84±0.11, and 0.86±0.09. Negative predicti…	Niu, S., et al. (2016). Fully Automated Prediction of Geographic Atrophy Growth Using Quantitative Spectral-Domain Optical Coherence Tomography Biomarkers. Ophthalmology.
Fang	2017	GA Segmentation	SD-OCT	117 SD-OCT volumes from 39 participants	CNN-graph search model (CNN-GS) was used. The CNN-GS model comprised two parts: the CNN layer boundary classification, and graph search layer segmentation based on the CNN probability maps. Cifar-CNN architecture used from MatConvNet platform. They assessed their proposed CNN-GS, along with the clinical software DOCTRAP (which utilized a graph theory and dynamic programming method), and publicly …	Yes	1	The quantitative metrics were assessed against all layers, in the following format: CNN-GS vs. manual grader, OCTExplorer vs. manual grader, and DOCTRAP vs. manual grader. They found that across all nine layers, the CNN-GS method outperformed the OCTExplorer and DOCTRAP in six layers. The three layers in which the CNN-GS worked less efficiently were: NFL (with a mean difference of 0.57 for CNN-GS…	Fang, L., et al. (2017). Automatic segmentation of nine retinal layer boundaries in OCT images of non-exudative AMD patients using deep learning and graph search. Biomedical Optics.
Hu†‡	2018	GA Segmentation	FAF	50 random images from 50 subjects	FAF images underwent contrast enhancement (using contrast limited adaptive histogram equalization) to improve contrast between background and GA lesions. A tensor-voting technique was performed to identify blood vessels. Vessel inpainting technique was applied to suppress GA segmentation errors due to the blood vessels. To handle the large variation of GA sizes, three deep CNNs were applied with …	Yes	1	The mean segmentation accuracy, sensitivity, specificity, positive predictive value, false discovery rate, and overlap ratio, between the algorithm- and manually-defined GA regions were 0.97 ± 0.02, 0.89 ± 0.08, 0.98 ± 0.02, 0.87 ± 0.12, 0.13 ± 0.12, and 0.79 ± 0.12 respectively, demonstrating a high level of agreement.	Hu, Z., et al. (2018). Automated segmentation of geographic atrophy using deep convolutional neural networks. SPIE Medical Imaging, Houston TX USA, 27th February 2018.
Hu†‡	2018	GA Segmentation	IR	70 images from 70 subjects	Contrast was improved using contrast limited adaptive histogram equalization (CLAHE) to IR images. Tensor-voting technique was applied to detect and inpaint blood vessels. To handle GA size variation, three varying-sized CNNs were used. Comparisons were made to manual gradings. Two-fold cross-validation was applied to evaluate algorithm performance.	Yes	N/A	The mean segmentation accuracy, true positive rate (i.e. sensitivity), true negative rate (i.e. specificity), and positive predictive value (i.e. precision) between the algorithm- and manually-defined GA regions, were 0.95 ± 0.03, 0.79 ± 0.05, 0.98 ± 0.00, and 0.79 ± 0.01, respectively.	Hu, Z., et al. (2018). Automated Geographic Atrophy Segmentation in Infrared Reflectance Images Using Deep Convolutional Neural Networks. ARVO Annual Meeting.
Ji	2018	GA Segmentation	SD-OCT	Dataset 1: 51 longitudinal SD-OCT cube scans from 12 eyes of 8 patients. Two independent experts at two separate sessions outlined GA based on corresponding B-scan images. Dataset 2: 54 SD-OCT cube scans from 54 eyes of 54 patients. Manual annotations for this dataset were drawn based on corresponding FAF images.	An automated GA segmentation method for SD-OCT images based on the sparse autoencoders (SA) deep network. The SA deep network consisted of five layers: one input layer, three hidden/SA layers, and one output layer. Labelled A-scans with 1024 features were fed into the network as the input layer to obtain deep representations. A soft-max classifier was trained to determine the label of each indivi…	Yes	2	Dataset 1: When the proposed algorithm was compared to both to human graders (the current gold standard) and algorithms proposed by Chen et al. and Niu et al., the proposed method produced higher segmentation accuracies by presenting higher correlation coefficients (0.986 vs. 0.970 and 0.979), lower absolute area difference (11.49% vs. 27.17% and 12.95%), and higher overlap ratio (86.94% vs. 72.6…	Ji, Z., et al. (2018). Beyond Retinal Layers: A Deep Voting Model for Automated Geographic Atrophy Segmentation in SD-OCT Images. Transl Vis Sci. Technol.
Treder	2018	GA Detection and Classification	FAF	690 images	Deep CNN using TensorFlow™ (Google Inc). They kept the first layers of the Deep CNN, which had been pre-trained with millions of already classified, everyday life images (e.g., dog, cat, house and car) from the ImageNet database. To produce a GA-based classifier, the last layer of the Deep CNN was further trained with the FAF images in this study. Two classifiers were built: one that differentiat…	No	N/A	GA vs. healthy classification had a training accuracy of 99%, a validation accuracy of 96%, and a cross-entropy loss of 0.062. The mean probability score was 0.981 ± 0.048 in the GA group and 0.01 ± 0.016 in the healthy group (P < 0.001). GA vs. other retinal disease classification had a training accuracy of 98%, a validation accuracy of 91%, and a cross-entropy loss of 0.100. The mean probabilit…	Treder, et al. (2018). Deep learning-based detection and classification of geographic atrophy using a deep convolutional neural network classifier. Graefe's Archive for Clinical and Experimental Ophthalmology.
Xu	2018	GA Segmentation	SD-OCT	Dataset 1: 55 SD-OCT cube scans from 8 patients. Dataset 2: 56 SD-OCT cube scans from 56 patients.	Images were pre-processed using bilateral filter for volumetric data denoising. Then the multi-path 3D CNN supervised by the softmax loss and center loss was constructed. The final segmentation results were obtained by feeding the test data into segmentation network.	Yes	Dataset 1: 2 graders in two repeated sessions Dataset 2: 1 grader (drew outlines based on FAF images)	Dataset 1: When the proposed algorithm was compared to both human graders and algorithms by Chen et al. and Niu et al., the proposed method produced higher segmentation accuracies by presenting higher correlation coefficients (0.9971 vs. 0.970 and 0.979), lower absolute area difference (13.03% vs. 27.17% and 12.95%), and higher overlap ratio (87.24% vs 72.60% and 81.86%). Dataset 2: Comparison to…	Xu, R., et al. (2018). Multi-path 3D Convolution Neural Network for Automated Geographic Atrophy Segmentation in SD-OCT Images. Intelligent Computing Theories and Application. ICIC 2018.
Yang†‡	2018	GA Segmentation	SD-OCT and FAF	N/A	Image pre-processing steps, including thresholding and region-growing, applied to the 2D integrated attenuation map generated from a 3D volume for a result of binary GA region map. To refine GA region, post-processing procedures were used. To assess accuracy, manually delineated GA regions in corresponding FAF images were compared to automated detection of volumes. Repeatability was tested using …	Yes	N/A	The detection method demonstrated reliability in being able to delineate GA with good repeatability. Automatically delineated regions of GA corresponded well to manually delineated regions.	Yang, Q., et al. (2018). Automated geographic atrophy detection in OCT volumes. ARVO Annual Meeting.
Keenan	2019	GA Detection and Classification	CFP	59,812 images from 4582 participants	Used DeepSeeNet - a deep learning framework for grading CFPs using AREDS simplified severity scale. Three binary classification models were developed: the GA model for identifying GA from a population of eyes with no AMD to advanced AMD irrespective of central involvement; the central GA (CGA) model for identifying CGA from a population of eyes with no AMD to advanced AMD; and the centrality dete…	Yes	88 retinal specialists	The deep learning models (GA detection, CGA detection from all eyes, and centrality detection from GA eyes) had AUCs of 0.933-0.976, 0.939-0.976, and 0.827-0.888, respectively. The GA detection model had accuracy, sensitivity, specificity, and precision of 0.965 (95% CI, 0.959-0.971), 0.692 (0.560-0.825), 0.978 (0.970-0.985), and 0.584 (0.491-0.676), respectively, compared with 0.975 (0.971-0.980…	Keenan, T. D., et al. (2019). A deep learning approach for automated detection of geographic atrophy from color fundus photographs. Ophthalmology.
Pfau	2019	Association of shape descriptors with GA progression	FAF and IR	296 eyes of 201 patients	Shape-descriptive factors on lesion progression were quantified using a linear mixed-effects model with 2-level random effects (i.e., eye- and patient-specific effects). Factors were extracted using ImageJ plug-in. Variables, such as lesion area, perimeter, and circularity were normalized using a square-root transformation. Coefficient of determination (R2) was used as outcome of measure. Models …	No	N/A	Scenario 1 model: Univariate analysis with stratification based on lesion size (i.e., division of lesion sizes into quartiles of Q1, Q2, Q3, and Q4) illustrated the circularity variable as generally having the highest R2 amongst tested variables (i.e., Q1 = 0.123, Q2 = 0.189, Q3 = 0.247, and Q4 = 0.271). Univariate analysis without stratification resulted in the following R2 outcomes for each var…	Pfau, M., et al. (2019). Prognostic value of shape-descriptive factors for the progression of geographic atrophy secondary to age-related macular degeneration. Retina.
Wu	2019	GA Segmentation	SD-OCT and synthesized FAF	56 SD-OCT volumes from 56 patients	FAF images were synthesized from en face OCT images using the RSVP method (e.g., Chen et al. (2013)). Then, this en face OCT image with GA locations is fed to a region-aware generative adversarial network (RA-CGAN) to train the network and synthesize plausible FAF images. With consideration that the above approach may produce some artefacts, a CNN was additionally designed to segment GA regions f…	No	N/A	The proposed method was compared to several other algorithms in this space. The proposed outperformed all others tested. The method's Dice similarity coefficient was 87.2±6.6, superseding the original method by Chen et al. (2013) which performed with a Dice coefficient of 80.0±14.5. The overlap ratios for the proposed method was 77.9±9.8. The absolute area difference was 11.0±9.1. Finally, the co…	Wu, M., et al. (2019). Geographic atrophy segmentation in SD-OCT images using synthesized fundus autofluorescence imaging. Computer Methods and Programs in Biomedicine.
Xu	2019	GA Segmentation	SD-OCT	Dataset 1: 55 SD-OCT cubes Dataset 2: 56 SD-OCT cubes (corresponding FAF used to outline images)	A two-stage learning model that included offline- and self-learning based on stacked sparse auto-encoders was used. The offline-learning model included three sparse auto-encoders (SAEs). The SAE structure was composed of five layers, including an input, three hidden, and an output layer. The model was optimized on a cost function (mean squared error function) that measured the error between the i…	Yes	2 or 3 (2 ophthalmologists for Dataset 1 and 1 ophthalmologist for Dataset 2, but unsure if the text is referring to the same ophthalmologist)	For the first dataset, the results for the proposed method and ground truth obtained a mean overlap ratio of 89.85 ± 6.35%, an absolute area difference of 4.79 ± 7.16%, and correlation coefficient of 0.9979. For the second dataset, the results for the proposed method and ground truth obtained a mean overlap ratio, absolute area difference, and correlation coefficient of 84.48 ± 11.98%, 11.09 ± 13…	Xu, R., et al. (2019). Automated geographic atrophy segmentation for SD-OCT images based on two-stage learning model. Computers in Biology and Medicine.
Künzel	2020	Association of vision-related quality of life (VRQoL) and visual function/structural biomarkers in GA	FAF, IR, and SD-OCT	87 patients	Statistical software R and packages lme4, glmnet, stepwise, and glmmLasso were used. GA size square root transformed. Univariate linear regression was used to evaluate individual variables. LASSO regression was applied to address multicollinearity. Leave-one-out cross-validation was utilized to optimize lambda parameter in LASSO. Stepwise forward selection based on Akaike information criterion wa…	No	N/A	For the cross-sectional multivariable analysis, the final model was obtained by fitting a linear model to the complete dataset at baseline using LASSO regression. VRQoL composite score was the outcome variable. Predictors included best-corrected visual acuity (BCVA) of the better eye, low-luminance visual acuity (LLVA) for the better eye, GA size, foveal sparing status, and LLVA for the worst eye…	Künzel, S. H., et al. (2020). Determinants of Quality of Life in Geographic Atrophy Secondary to Age-Related Macular Degeneration. Invest Ophthalmol Vis Sci.
Liefers	2020	GA Segmentation and GA Growth Rate	CFP	Development and evaluation: Total of 409 images from Blue Mountains Eye Study and the Rotterdam Study (87 from BMES and 322 from RS) Application to assess GA growth: 3589 images from AREDS	Semantic segmentation: The deep learning architecture consisted of an encoder-decoder structure with eight levels of resolution, connected by shortcut connections at every level. At every level of resolution, a residual block with two 3x3 convolutions was used. The number of filters per convolution was, for each of the respective levels 32, 32, 64, 64, 128, 128, 256, 256. The eight levels of down…	Yes	4	The deep learning model reached a Dice coefficient of 0.72±0.26 (n = 315), measured in cross-validation in the BMES and RS data sets, where each test fold was evaluated by the ensemble of 4 models. Dice coefficients between 2 independent graders ranged from 0.72±0.26 to 0.82±0.21 (0.78±0.24 on average). The intraclass correlation coefficient between the model and the consensus was 0.83 for GA are…	Liefers, B., et al. (2020). A Deep Learning Model for Segmentation of Geographic Atrophy to Study Its Long-Term Natural History. Ophthalmology.
Pfau	2020	Predictions of retinal sensitivity based on retinal microstructure in the presence of GA	FAF, SD-OCT and IR	41 eyes from 41 patients from the Directional-Spread-in-Geographic-Atrophy (DSGA) study	Statistical software R, and packages lme4, randomForest, caret, and forestFloor were used. For the predictive models (random forest models, 1000 trees), they applied nested resampling. Outer resampling was used to estimate the model accuracy and nested inner resampling to tune the random forest parameter mtry, which defined the number of variables available for splitting at each tree node. The me…	No	N/A	Retinal sensitivity was predicted with a MAE of 4.64 dB for mesopic, 4.89 dB for DA cyan and 4.40 dB for DA red testing in absence of patient-specific data. Partial addition of patient-specific sensitivity data to the training sets decreased the MAE to 2.89 dB, 2.86 dB and 2.77 dB. For all three types of testing, the outer nuclear layer-thickness constituted the most important predictive feature …	Pfau, M., et al. (2020). Determinants of cone- and rod-function in geographic atrophy: AI-based structure-function correlation. American Journal of Ophthalmology.
Pfau	2020	Association of type 1 choroidal neovascularization (CNV) and localized GA progression	FAF, IR, SD-OCT, and OCTA	98 eyes and 59 patients	Eyes were categorized into three diagnostic groups: 1) retinal pigment epithelium atrophy with treatment-naïve quiescent CNV; 2) retinal pigment epithelium atrophy with a history of exudative type 1 CNV; and 3) retinal pigment epithelium atrophy without evidence of CNV. From first and last visits, X-Y coordinates for the distance to the fovea, the distance to the boundary of atrophy, and localize…	No	N/A	The model achieved a high overlap, with the cross-validated Dice coefficient between predicted and observed atrophy at follow-up was 0.51 (95% CI, 0.47-0.55) for regions not previously affected by atrophy and 0.87 (95% CI, 0.85-0.89) when all topographic locations were considered. Localized presence of treatment-naïve quiescent type 1 CNV was associated with markedly reduced odds for the localize…	Pfau, M., et al. (2020). Type 1 Choroidal Neovascularization Is Associated with Reduced Localized Progression of Atrophy in Age-Related Macular Degeneration. Ophthalmology Retina.
Schmidt-Erfurth	2020	GA segmentation and association of hyperreflective foci (HRF) with GA progression	SD-OCT and FAF	491 SD-OCT volumes from 87 eyes of 54 patients	HRF voxels were detected and segmented in a 3-dimensional (3D) OCT volume using a custom-built and validated deep learning algorithm based on a residual U-NET (resUNet) semantic segmentation architecture that was trained on a data set consisting of images from patients with AMD, diabetic macular edema and retinal vein occlusion. To account for minor registration errors and minimize occurrence of …	No	N/A	A total of 491 SD-OCT volumes from 87 eyes of 54 patients were assessed with a median follow-up of 28 months. Two-thirds of HRF were localized within a millimeter adjacent to the GA border. HRF concentration was positively correlated with GA progression in unifocal and multifocal GA (all P<0.001) and de-novo GA development (P=0.037). Local progression speed correlated positively with local increa…	Schmidt-Erfurth, U., et al. (2020). Role of deep learning quantified hyperreflective foci for the prediction of geographic atrophy progression. American Journal of Ophthalmology.

## Sheet: Keys
KEYS
N/A: Not applicable or information is missing †: Abstract Only Information ‡: Conference Paper AI: Artificial Intelligence AMD: Age-related Macular Degeneration CFP: Color Fundus Photograph CNN: Convolutional Neural Network FAF: Fundus Autofluorescence GA: Geographic Atrophy IR: Near-Infrared Fundus Autofluorescence SD-OCT: Spectral Domain Optical Coherence Tomography OCTA: Optical Coherence Tomo…
